# Supplementary material for: Crystal Structure of the SH3 Domain of ASAP1 in Complex with the Proline Rich Motif (PRM) of MICAL1 Reveals a Unique SH3/PRM Interaction Mode
Source: Int J Mol Sci. 2023 Jan 11;24(2):1414. doi: 10.3390/ijms24021414 (PMC9865144; doi:10.3390/ijms24021414)
Supplement: Supplementary file 1 [file ijms-24-01414-s001.zip]

Archive with 1 entries (1 files):
- ijms-2105266-supplementary.pdf
